# Supplementary material for: Stage-specific GATA3 induction promotes ILC2 development after lineage commitment
Source: Nat Commun. 2024 Jul 5;15:5610. doi: 10.1038/s41467-024-49881-y (PMC11226602; doi:10.1038/s41467-024-49881-y)
Supplement: Supplementary file 4 — Source Data [file 41467_2024_49881_MOESM4_ESM.xlsx]

## Sheet: 1B
Figure 1B
	ILC in the lung	(%CD45)
		mouse1	mouse2	mouse3	mouse4	mouse5	mouse6	mouse7	mouse8
	WT	1.38	1.43	0.78	0.77	0.5	0.78
	G3SEKO	0.69	0.62	0.86	0.18	0.21	0.16	0.23	0.21

## Sheet: 1C
Figure 1C
	GATA3+ ILC	(%CD45)
		mouse1	mouse2	mouse3	mouse4	mouse5	mouse6	mouse7	mouse8
	WT	0.96	0.82	0.53	0.63	0.42	0.54
	G3SEKO	0.02	0.012	0.014	0.00656	0.00415	0.00209	0.00655	0.0035
	ST2+ ILC	(%CD45)
		mouse1	mouse2	mouse3	mouse4	mouse5
	WT	0.65	0.42	0.65	0.22	0.31
	G3SEKO	0.00184	0.000982	0.00187	0.000807	0.00611
	KLRG1+ ILC	(%CD45)
		mouse1	mouse2	mouse3	mouse4	mouse5	mouse6	mouse7	mouse8
	WT	0.96	0.82	0.53	0.63	0.42	0.54
	G3SEKO	0.00542	0.00304	0.000696	0.000772	0.000922	0.000491	0.00117	0.00296
	T-bet+ ILC	(%CD45)
		mouse1	mouse2	mouse3	mouse4	mouse5
	WT	0.029	0.032	0.022	0.0042	0.00845
	G3SEKO	0.19	0.14	0.13	0.05	0.014
	RORγt+ ILC	(%CD45)
		mouse1	mouse2	mouse3	mouse4	mouse5	mouse6	mouse7	mouse8
	WT	0.064	0.022	0.00351	0.011	0.00549	0.02
	G3SEKO	0.084	0.065	0.059	0.023	0.024	0.015	0.023	0.018

## Sheet: 1D
Figure 1D
	NK	(%CD45)
		mouse1	mouse2	mouse3	mouse4	mouse5
	WT	5.77	4.64	4.29	3.88
	G3SEKO	5.91	7.28	4.73	3.87	7.75
	ILC1	(%CD45)
		mouse1	mouse2	mouse3	mouse4	mouse5
	WT	1.34	0.5	1.07	1.32
	G3SEKO	1.34	1.78	1.48	1.61	1.78
	ILC2	(%CD45)
		mouse1	mouse2	mouse3	mouse4	mouse5
	WT	0.082	0.037	0.069	0.088
	G3SEKO	0.00362	0.00375	0.00525	0.00187	0.00645
	ILC3	(%CD45)
		mouse1	mouse2	mouse3	mouse4	mouse5
	WT	0.01	0.00425	0.011	0.011
	G3SEKO	0.012	0.011	0.00901	0.00656	0.00758

## Sheet: 1E
Figure 1E
	ILC1	(%CD45)
		mouse1	mouse2	mouse3	mouse4	mouse5
	WT	0.031	0.022	0.019	0.016
	G3SEKO	0.18	0.12	0.18	0.16	0.2
	ILC2	(%CD45)
		mouse1	mouse2	mouse3	mouse4	mouse5
	WT	0.23	0.31	0.17	0.12
	G3SEKO	0.00105	0.000337	0.000393	0.00167	0.00052
	CCR6+ ILC3	(%CD45)
		mouse1	mouse2	mouse3	mouse4	mouse5
	WT	0.32	0.15	0.22	0.115
	G3SEKO	0.38	0.17	0.32	0.27	0.4
	CCR6– ILC3	(%CD45)
		mouse1	mouse2	mouse3	mouse4	mouse5
	WT	0.26	0.37	0.37	0.3
	G3SEKO	0.51	0.26	0.65	0.63	0.87

## Sheet: 1G
Figure 1G
	Liver NK	G3SEKO / WT ratio
		mouse1	mouse2	mouse3	mouse4	mouse5	mouse6	mouse7
		1.12991	1.4249	0.46674	1.20184	1.17655	0.725773	0.870838
	Liver ILC1	G3SEKO / WT ratio
		mouse1	mouse2	mouse3	mouse4	mouse5	mouse6	mouse7
		2.03031	2.75372	1.17467	1.30129	1.81981	1.8081	2.15215
	SI ILC1	G3SEKO / WT ratio
		mouse1	mouse2	mouse3	mouse4	mouse5
		2.3645	2.4379	1.74056	4.98142	1.20136
	Lung ILC2	G3SEKO / WT ratio
		mouse1	mouse2	mouse3	mouse4	mouse5
		0.00579122	0.112497	0.0163965	0.00850453	0.045651
	Liver ILC2	G3SEKO / WT ratio
		mouse1	mouse2	mouse3	mouse4	mouse5	mouse6
		0.193927	0.0514166	0.0333752	0.0363253	0.00614554	0.0178146
	SI ILC2	G3SEKO / WT ratio
		mouse1	mouse2	mouse3	mouse4	mouse5
		0.00839594	0.01136	0.00553026	0.00722498	0.0107527
	Lung ILC3	G3SEKO / WT ratio
		mouse1	mouse2	mouse3	mouse4	mouse5
		0.340328	0.742178	1.03038	1.50477	1.77229
	Liver ILC3	G3SEKO / WT ratio
		mouse1	mouse2	mouse3	mouse4	mouse5	mouse6
		0.798695	0.57984	1.10487	1.2758	3.5065	1.95506
	SI CCR6+ ILC3	G3SEKO / WT ratio
		mouse1	mouse2	mouse3	mouse4	mouse5
		0.901208	0.723857	0.700747	1.08101	0.896642
	SI CCR6– ILC3	G3SEKO / WT ratio
		mouse1	mouse2	mouse3	mouse4	mouse5
		1.46763	0.314756	1.20094	3.58958	0.977206

## Sheet: 2A
Figure2A
	CLP	(%Total)
		mouse1	mouse2	mouse3	mouse4	mouse5
	WT	0.014	0.00409	0.015	0.00372	0.012	0.014
	G3SEKO	0.062	0.01	0.031	0.00341	0.023	0.016
	PD-1–ST2–	(%Total)
		mouse1	mouse2	mouse3	mouse4	mouse5	mouse6
	WT	0.0037128	0.0015642	0.001133	0.0002214	0.002016	0.0011172
	G3SEKO	0.0016974	0.0020496	0.0014883	0.00034	0.0006567	0.0004247
	IL17RB–PD-1+	(%Total)
		mouse1	mouse2	mouse3	mouse4	mouse5	mouse6
	WT	0.00122439	0.000317141	0.000925882	0.000759083	0.00192987	0.000952504
	G3SEKO	0.000571663	0.000362506	0.00112693	0.000341365	0.00158332	0.00170683
	IL17RB+PD-1+	(%Total)
		mouse1	mouse2	mouse3	mouse4	mouse5	mouse6
	WT	0.000417914	0.000200639	0.000383118	0.000126517	0.000824733	0.000337428
	G3SEKO	0.000117561	0.000161114	0.000246112	0.000197635	0.000367151	0.000568935
	ST2+	(%Total)
		mouse1	mouse2	mouse3	mouse4	mouse5	mouse6
	WT	0.048672	0.037446	0.05467	0.030586	0.03852	0.034884
	G3SEKO	2.3e-05	2.744e-05	7.92e-05	1.2e-05	0.0002178	0
	CLP	cell numbers
		mouse1	mouse2	mouse3	mouse4	mouse5
	WT	14560	5726	17700	4984.8	16800	21000
	G3SEKO	37200	12000	39060	4023.8	27600	28800
	PD-1–ST2–	cell numbers
		mouse1	mouse2	mouse3	mouse4	mouse5	mouse6
	WT	3861.31	2189.88	1336.94	296.676	2822.4	1675.8
	G3SEKO	1018.44	2459.52	1875.26	401.2	788.04	764.46
	IL17RB–PD-1+	cell numbers
		mouse1	mouse2	mouse3	mouse4	mouse5	mouse6
	WT	1273.37	443.998	1092.54	1017.17	2701.82	1428.76
	G3SEKO	342.998	435.007	1419.93	402.811	1899.98	3072.29
	IL17RB+PD-1+	cell numbers
		mouse1	mouse2	mouse3	mouse4	mouse5	mouse6
	WT	434.631	280.894	452.079	169.533	1154.63	506.141
	G3SEKO	70.5366	193.336	310.101	233.209	440.581	1024.08
	ST2+	cell numbers
		mouse1	mouse2	mouse3	mouse4	mouse5	mouse6
	WT	50618.9	52424.4	64510.6	40985.2	53928	52326
	G3SEKO	13.8	32.928	99.792	14.16	261.36	0

## Sheet: 2B
Figure 2B
	CD25+PD-1–	(%Lin–)
		mouse1	mouse2	mouse3
	WT	59.7	52.3	47.3
	G3SEKO	5.62	6.82	3.84
	CD25–PD-1–	(%Lin–)
		mouse1	mouse2	mouse3
	WT	33.5	44.6	35.1
	G3SEKO	44	28.2	58.6
	CD25–PD-1+	(%Lin–)
		mouse1	mouse2	mouse3
	WT	6.29	2.49	10.8
	G3SEKO	49.4	64.1	36.6

## Sheet: 2C
Figure 2C
	GATA3high	(%Lin–)
		mouse1	mouse2	mouse3
	WT	67.1	72.3	43.8
	G3SEKO	0.85	3.1	0.36

## Sheet: 2D
Figure 2D
	CD25+PD-1–	(%Lin–Thy1.1+)
		mouse1	mouse2	mouse3	mouse4	mouse5
	WT+empty-RV	50	48.7	30.4	34.4	51.3
	WT+Gata3-RV	51.9	69.5	52.9	43.5	51.7
	G3SEKO+empty-RV	3.7	2.78	14.3	8.7	3.7
	G3SEKO+Gata3-RV	25.3	54.3	39.7	54.3
	CD25–PD-1–	(%Lin–Thy1.1+)
		mouse1	mouse2	mouse3	mouse4	mouse5
	WT+empty-RV	42.7	46.7	43.5	54.1	48.7
	WT+Gata3-RV	42.5	29.4	41.2	47.8	45
	G3SEKO+empty-RV	72.2	69.4	57.1	54.3	40.7
	G3SEKO+Gata3-RV	67.5	42.9	56.9	45.7
	CD25–PD-1+	(%Lin–Thy1.1+)
		mouse1	mouse2	mouse3	mouse4	mouse5
	WT+empty-RV	8.25	6.6	17.4	11.5	0
	WT+Gata3-RV	6.04	2.03	5.88	0	1.67
	G3SEKO+empty-RV	24.1	27.8	23.8	34.8	51.9
	G3SEKO+Gata3-RV	8.3	2.86	1.72	0

## Sheet: 3I
Figure 3I
	IL17RB–PD-1+	(%Total)
		mouse1	mouse2	mouse3	mouse4	mouse5
	WT	0.00183422	0.00195092	0.002047	0.000710849	0.00216573
	G3SEKO	0.00175126	0.00129441	0.00201887	0.00163674	0.00433804
	IL17RB+PD-1+	(%Total)
		mouse1	mouse2	mouse3	mouse4	mouse5
	WT	0.000784812	0.00107014	0.00104676	0.000653981	0.000942233
	G3SEKO	0.00107969	0.00097285	0.00111321	0.00168789	0.0014178
	IL17RB+PD-1–	(%Total)
		mouse1	mouse2	mouse3	mouse4	mouse5
	WT	0.00113013	0.00117143	0.000790885	0.00139326	0.00113912
	G3SEKO	0.0183237	0.0111237	0.00443396	0.0121221	0.0133527
	ST2+	(%Total)
		mouse1	mouse2	mouse3	mouse4	mouse5
	WT	0.109954	0.0598267	0.0892072	0.118228	0.120606
	G3SEKO	0.00333722	0.000912899	0.00118868	0.00179019	0.00165057

[truncated: 32 more sheets: 3J, 4A, 4B, 4C, 5H, 5I, 6B, 6C, 6D, 6F, 6G, 6H, 7B, 7C, 7D, S1B, S3A, S3B, S3C, S5A …]
